# Supplementary material for: Physiological Response of Stored Pomegranate Fruit Affected by Simulated Impact
Source: Foods. 2023 Mar 7;12(6):1122. doi: 10.3390/foods12061122 (PMC10048388; doi:10.3390/foods12061122)
Supplement: Supplementary file 1 [file foods-12-01122-s001.zip]

Archive with 1 entries (1 files):
- foods-2246778-supplementary.pdf
